# Supplementary material for: SnO2-Based Interfacial Engineering towards Improved Perovskite Solar Cells
Source: Nanomaterials (Basel). 2024 Aug 28;14(17):1406. doi: 10.3390/nano14171406 (PMC11396952; doi:10.3390/nano14171406)
Supplement: Supplementary file 1 [file nanomaterials-14-01406-s001.zip]

Archive with 1 entries (1 files):
- nanomaterials-3178190-supplementary.pdf
